# Supplementary material for: CAl4X4 (X = Te, Po): Double Aromatic Molecular Stars Containing Planar Tetracoordinate Carbon Atoms
Source: Molecules. 2023 Apr 6;28(7):3280. doi: 10.3390/molecules28073280 (PMC10096394; doi:10.3390/molecules28073280)
Supplement: Supplementary file 1 [file molecules-28-03280-s001.zip]

Archive with 1 entries (1 files):
- molecules-2324676-supplementary.pdf
